# Supplementary material for: Light-Controlled Fruit Pigmentation and Flavor Volatiles in Tomato and Bell Pepper
Source: Antioxidants (Basel). 2019 Dec 23;9(1):14. doi: 10.3390/antiox9010014 (PMC7023227; doi:10.3390/antiox9010014)
Supplement: Supplementary file 1 [file antioxidants-09-00014-s001.zip]

Archive with 3 entries (2 files):
- antioxidants-660391-supp-for publish/
- antioxidants-660391-supp-for publish/antioxidants-660391-supp figures-for publish.docx
- antioxidants-660391-supp-for publish/antioxidants-660391-supp tables-for publish.xlsx
