# Supplementary material for: Light-Controlled Fruit Pigmentation and Flavor Volatiles in Tomato and Bell Pepper
Source: Antioxidants (Basel). 2019 Dec 23;9(1):14. doi: 10.3390/antiox9010014 (PMC7023227; doi:10.3390/antiox9010014)
Supplement: Supplementary file 1 [file antioxidants-09-00014-s001.zip › antioxidants-660391-supp-for publish/antioxidants-660391-supp tables-for publish.xlsx]

## Sheet: S1
Supplementary Table 1. Primers used in the quantitative real time-PCR of tomato and pepper.
Gene	Accession number	Forward (5'-3')	Reverse (5'-3')
SlDXS	AF143812	GCGGAGCTATTTCACATGGT	CTGCTGAGCATCCCAAT
SlPSY1	Solyc03g031860	TGGCCCAAACGCATCATATA	CACCATCGAGCATGTCAAATG
SlPDS	Solyc03g123760	GTGCATTTTGATCATCGCATTGAAC	GCAAAGTCTCTCAGGATTACC
SlZDS	Solyc01g097810	TTGGAGCGTTCGAGGCAAT	AGAAATCTGCATCTGGCGTATAGA
SlZISO	Solyc12g098710	TATGAGGATTACCAGGCATCC	ACAGCGTGTGAGCTAAGCAC
SlCRTISO	Solyc10g081650	TTTTGGCGGAATCAACTACC	GAAAGCTTCACTCCCACAGC
SlLCYE	Solyc12g008980	GGATCAGCAGTCTAAGCTTTCTG	CGATTACCACTAAATCCAGTACG
SlLCYB	Solyc04g040190	TCGTTGGAATCGGTGGTACAG	AGCTAGTGTCCTTGCCACCAT
SlCYCB	Solyc06g074240	TGTTATTGAGGAAGAGAAATGTGTGAT	TCCCACCAATAGCCATAACATTTT
SlCrtRb1	Solyc06g036260	CACTTCTTATCAATGAGGAAGGG	CTTACTGAATAAGAAGAGCCTAC
SlCrtRb2	Solyc03g007960	GCGATTGTATTTAGGCTGTAGA	GGTTTGTCAACAAGTACTAGGAC
SlPIF1a	Solyc09g063010	TCCATATCAGCAGTTTTTTGGTCTC	GCTGCTGCCGGATTTACTATTAC
SlPAL	Solyc09g007920	CAGCCTAAGGAAGGACTTGCA	GAAAATCGCTGACAAGACTTCAGA
SlC4H	Solyc05g047530	TCACGTCCACGTAACGTTGTG	TGATACGTCTCATTTTTCTCCAATG
Sl4CL	Solyc05g007060	AACCCCACTGCTAAGGCTATTTT	GACAATTACCCCCAAATGTCCTAA
SlCHS	Solyc09g091510	TGAGCACAAGACTGAGCTCAAAG	GGTTCTCTTTCAAGATTTCTTCGG
SlCHI	Solyc05g052240	GTGCTTCTGGGAGTGCAAAGA	CCCTTGTTCCACCTAAGTACCATT
SlF3H	Solyc02g083860	CTGTTCAGCCCGTTGAAGGT	ACCACTGCTTGATGATCAGCAT
SlFLS	Solyc11g013110	GAGCATGAAGTTGGGCCAAT	TGGTGGGTTGGCCTCATTAA
SlANS	Solyc08g080040	CATATGGCACACAAGCTTTTCAAG	TGATCAACCTTCTTGAAGGCTTTC
SlDFR	Solyc02g085020	ACTCCTTGAACGCGGTTATAATG	TGGCAATTCCAACAGATGTTTC
Sl3GT	Solyc10g083440	TGGGATGGCGTCAAACAAG	CCCTGTTTCCTCCTCTGCTTCT
SlMYB12	Solyc01g079620	GCCAGCTTGTGATAGTGCCAT	AAGGCTTCCCTTGGCCTCTA
SlACTIN	Solyc03g078400	CCTCAGCACATTCCAGCAG	CCACCAAACTTCTCCATCCC
CaPSY	CA04g04080	GCAACAACGGAGAGCGTATATAATG	TCTTGAGGCAAATAGACTCTTCCTC
CaPDS	CA03g36860	CAATTGAGGGAGATGCTTTTGTG	CTTCTCCAACTTTTGGAAATATGGA
CaZDS	CA08g10750	CATGCCTCTACCAAATGAAGAAATC	TTCACAACTGATGACCAGGTTACCT
CaZISO	CA12g20770	GAAACTGGGATTATGAGGATTACCA	ACTGCAACTGAATTTCCAATCCA
CaLCYB1	CA05g00080	GCAGGACTTTCTGTTTGTTCGAT	TCCATAGCCTCAAATTCATCCA
CaLCYB2	CA10g20140	GGTGCTGTTGTTTATGTCGATGA	CATTTTCGACTTCAGCTGTTTCC
CaLCYE1	CA12g11470	ATTTTTGCAGTATGAGTTGGGA	CATAAAAACCATCAGGATCGGGT
CaLCYE2	CA00g74190	TGCGAGGGTGACGTTGTGATTC	TCCACTCCGTAAGCTGTTTGAACA
CaCHY1	CA06g05750	ACTATGGTTTCTTCCATAAAGGCCT	GAACCAAACCATCATGAACGAAC
CaCHY2	CA03g25820	CTTTCATTCGGTTTCAACCATAAAG	TCTCTTGTGAACTAATCCATCGTGA
CaCCS	CA06g22860	CCATGTGGCCAAATAATTATGGT	CAACTCACAGGCCACTTATGATCTA
CaPAL	CA03g26180	TAGCATTTGCTATTGTTGACAGGG	CCCTGATTTCCCACATCAAAGC
CaC4H	CA06g25930	ACATTCTTGATGCTCAACAGAAGG	CCATTCAATTGACCACAATGTTG
CaCHS	CA05g17060	CAACGCATGTGTGATAAATCAATG	GCATCAAGAGAAGGAGCCATATATTC
CaCHI	CA11g02280	CGATTCAGTTGAATTCTTCAGGG	TCAGAGTATTGCTTACCCGTCAAG
CaF3H	CA02g21550	GCGGTAAGAAAGGTGGTTTCATAG	TCGAATTGGGTATGAGAAATAGGTC
CaF3'H	CA03g29350	GAAGGAAGGTGGAGACTTGTTGAG	TCTGTGCCAGCTACAAACAAGTTC
CaFLS	CA04g08330	TAATTGTCCACATTGGTGACCAAG	GGCCATGACATTCTTATCTTGTCC
CaANS	CA01g03670	ACTTCTTTCATTGTGTTTTCCCG	TCTGCTTGGTATATTCACTTGTTGC
CaDFR	CA02g22270	TGAACGTGGTTATAATGTCCATGC	CGTTAAGTTTGTATCAGCTTCTGGC
Ca3GT	CA11g18550	GACAATTCTGAAGGTGAAAGGCTC	TCTATTGCGCTAGATGAAGTGTCTG	CA11g18550	F3'5'H
UBQUITIN	XM_016699146	GCACAAGCACAAGAAGGTTAAG	GCACCACACTCAGCATTAGGA

## Sheet: S2
Supplementary Table 2. Volatile compounds detected by GC-MS analysis in tomato and pepper fruits.
Peak	RT (STD RT)	Compounds	Fomular	Mass	Ratio (canopy/control)
					Tomato	Pepper
1	3.687	3-methylbutan-1-ol	C5H12O	88.1	1.15259	1.2397
2	5.195	hexanal	C6H12O	100.1	0.427507	1.39837
3	5.881	2,4-dimethylheptane	C9H20	128.2	1.29237	ND
4	6.984	(E)-hex-2-enal	C6H10O	98.1	0.398231	0.661744
5	7.134	(Z)-hex-3-en-1-ol	C6H12O	100.1	0.716925	ND
6	8.6395	heptan-2-one	C7H14O	114.1	ND	1.90213
7	10.9156	(E)-hept-3-en-2-one	C7H12O	112.1	ND	╋
8	11.854	(E)-hept-2-enal	C7H12O	112.1	2.24318	2.69397
9	12.114	(E)-4-oxohex-2-enal	C6H8O2	112.1	━	ND
10	12.5274	2-ethenyl-2,6,6-trimethyloxane	C10H18O	154.1	ND	1.27329
11	12.952	oct-1-en-3-ol	C8H16O	128.1	╋	ND
12	13.238	6-methylhept-5-en-2-one	C8H14O	126.1	0.605401	━
13	13.405	2-pentylfuran	C9H14O	138.1	1.50438	╋
14	13.487	2-methylhept-6-en-1-ol	C8H16O	128.1	━	ND
15	14.117	(2E,4E)-hepta-2,4-dienal	C7H10O	110.1	0.839137	1.21261
16	14.581	1-methyl-4-prop-1-en-2-ylbenzene	C10H12	132.1	1.81877	ND
17	14.726	3-methylidene-6-propan-2-ylcyclohexene	C10H16	136.1	0.285209	ND
18	14.7258	1-methyl-4-prop-1-en-2-ylcyclohexene	C10H16	136.1	ND	0.943414
19	14.822	2-ethylhexan-1-ol	C8H18O	130.1	1.50204	1.25854
20	14.884	2-(2-methylpropyl)-1,3-thiazole	C7H11NS	141.1	━	ND
21	15.157	(E)-oct-3-en-2-one	C8H14O	126.1	╋	ND
22	15.243	2-phenylacetaldehyde	C8H8O	120.1	━	ND
23	15.466	(3E)-3,7-dimethylocta-1,3,6-triene (.beta.-Ocimene)	C10H16	136.1	ND	0.924123
24	15.745	(E)-oct-2-enal	C8H14O	126.1	2.40333	1.52701
25	16.6672	1-methyl-4-propan-2-ylidenecyclohexene	C10H16	136.1	━	0.709476
26	17.011	3,7-dimethylocta-1,6-dien-3-ol (linalool)	C10H18O	154.1	━	━
27	17.349	2-phenylethanol	C8H10O	122.1	━	ND
28	18.462	5-methyl-2-propan-2-ylcyclohexan-1-one	C10H18O	154.1	╋	ND
29	19.0507	4-methyl-1-propan-2-ylcyclohex-3-en-1-ol	C10H18O	154.1	ND	╋
30	19.1377	2-methoxy-3-(2-methylpropyl)pyrazine	C9H14N2O	166.1	ND	1.30846
31	19.2602	1-(1,4-dimethylcyclohex-3-en-1-yl)ethanone	C10H16O	152.1	ND	3.97436
32	19.374	1-methyl-4-propan-2-ylcyclohexa-1,3-diene	C10H16	136.1	0.457677	0.825782
33	19.4714	methyl 2-hydroxybenzoate (methyl salicylate)	C8H8O3	152	ND	2.28594
34	19.728	decanal	C10H20O	156.2	1.0195	1.2346
35	19.909	(2E,4E)-nona-2,4-dienal	C9H14O	138.1	╋	╋
36	19.977	2-(4-methylcyclohex-3-en-1-yl)propanal	C10H16O	152.1	━	1.03723
37	20.1	2,6,6-trimethylcyclohexene-1-carbaldehyde	C10H16O	152.1	1.01676	ND
38	20.2861	1-methyl-4-propan-2-ylcyclohexa-1,3-diene	C10H16	136.1	ND	0.623328
39	21.185	(2E)-3,7-dimethylocta-2,6-dienal (citral)	C10H16O	152.1	0.406635	ND
40	21.513	4-propan-2-ylcyclohexa-1,3-diene-1-carbaldehyde	C10H14O	150.1	╋	ND
41	21.669	(2E,4Z)-deca-2,4-dienal	C10H16O	152.1	1.39102	╋
42	21.811	2-nitroethylbenzene	C8H9NO2	151.1	━	ND
43	22.142	(2E,4E)-deca-2,4-dienal	C10H16O	152.1	2.29491	╋
44	22.905	2,4-diisocyanato-1-methylbenzene	C9H6N2O2	174	0.904807	0.878857
45	23.4171	1,3-dimethyl-8-propan-2-yltricyclo[4.4.0.02,7]dec-3-ene (copaene)	C15H24	204.2	ND	0.632125
46	23.552	(E)-1-(2,6,6-trimethylcyclohexa-1,3-dien-1-yl)but-2-en-1-one (beta-damascenone)	C13H18O	190.1	1.84012	━
47	23.7659	tetradecane	C14H30	198.2	ND	━
48	24.779 (24.780)	(5E)-6,10-dimethylundeca-5,9-dien-2-one (geranylacetone)	C13H22O	194.2	1.97816	ND
49	25.443 (25.434)	(E)-4-(2,6,6-trimethylcyclohexen-1-yl)but-3-en-2-one (trans-beta-ionone)	C13H20O	192.2	0.752988	ND
50	32.234	6,10,14-trimethylpentadeca-5,9,13-trien-2-one (farnesylacetone)	C18H30O	262.2	4.48339	ND
+: volatile compounds detected only in covered fruit, -: volatile compounds detected only in control fruit, ND: not detected, Bold letters: volatile compounds involved in the flavor of tomatoes, Italics: volatile compounds involved in the flavor of peppers.
